# Supplementary material for: Inhibitory Effects of Fruit Powders on the Formation of Polycyclic Aromatic Hydrocarbons in Charcoal-Grilled Pork
Source: Foods. 2024 Oct 6;13(19):3179. doi: 10.3390/foods13193179 (PMC11475276; doi:10.3390/foods13193179)
Supplement: Supplementary file 1 [file foods-13-03179-s001.zip]

Archive with 1 entries (1 files):
- foods-3232258-supplementary.pdf
